# Supplementary material for: Fusion of Laser-Induced Breakdown Spectroscopy and Raman Spectroscopy for Mineral Identification Based on Machine Learning
Source: Molecules. 2024 Jul 14;29(14):3317. doi: 10.3390/molecules29143317 (PMC11279303; doi:10.3390/molecules29143317)
Supplement: Supplementary file 1 [file molecules-29-03317-s001.zip]

Archive with 1 entries (1 files):
- molecules-3055820-supplementary.pdf
